# Supplementary material for: Healthcare Provider Narratives of the Impacts of the COVID-19 Pandemic on Pregnant and Parenting Youth in Canada: A Qualitative Study
Source: Int J Environ Res Public Health. 2024 Oct 26;21(11):1419. doi: 10.3390/ijerph21111419 (PMC11594201; doi:10.3390/ijerph21111419)
Supplement: Supplementary file 1 [file ijerph-21-01419-s001.zip]

Archive with 1 entries (1 files):
- ijerph-3243011-supplementary.pdf
